# Supplementary material for: Preliminary Study on an Alternative Test Method with MCTT HCETM for Ocular Irritation Test of Ophthalmic Medical Devices
Source: Toxics. 2023 Mar 21;11(3):289. doi: 10.3390/toxics11030289 (PMC10051360; doi:10.3390/toxics11030289)
Supplement: Supplementary file 1 [file toxics-11-00289-s001.zip]

Archive with 1 entries (1 files):
- toxics-2260730-SI.pdf
